# Supplementary material for: Long-Term Hypoxia Upregulates Wnt and TGFβ1 Signaling in Eccrine Sweat Gland Cells In Vitro
Source: Int J Mol Sci. 2025 Jul 11;26(14):6664. doi: 10.3390/ijms26146664 (PMC12294486; doi:10.3390/ijms26146664)
Supplement: Supplementary file 1 [file ijms-26-06664-s001.zip]

Archive with 1 entries (1 files):
- ijms-3725607-supplementary.pdf
